# Supplementary material for: Gene-editing in patient and humanized-mice primary muscle stem cells rescues dysferlin expression in dysferlin-deficient muscular dystrophy
Source: Nat Commun. 2025 Jan 2;16:120. doi: 10.1038/s41467-024-55086-0 (PMC11695731; doi:10.1038/s41467-024-55086-0)
Supplement: Supplementary file 4 — Source Data [file 41467_2024_55086_MOESM4_ESM.xlsx]

## Sheet: Fig. 2d
Figure 2d
			% NGS reads
			Modified: + 1A	Modified: - 4N	Modified: -7N	Modified: Others	Unmodified
	sgRNA#1	Patient 1 iPSC	0	0	0	0.3	99.7
		Control iPSC	0	0	0	0.16	99.84
	sgRNA#2	Patient 1 iPSC	0.69	17.31	5.65	34.75	41.62
		Control iPSC	0	0	0	0.09	99.91
	sgRNA#3	Patient 1 iPSC	29.86	10.52	1.41	10.85	48.78
		Control iPSC	0	0	0	0.09	99.91

## Sheet: Fig. 2g
Figure 2g

## Sheet: Fig. 3c
Figure 3c
				% NGS reads
				Modified: + 1A			Modified: - 4N			Modfied: others			Unmodified
		Day post-nucleofection	sgRNA#3	Rep. 1	Rep. 2	Rep. 3	Rep. 1	Rep. 2	Rep. 3	Rep. 1	Rep. 2	Rep. 3	Rep. 1	Rep. 2	Rep. 3
	Ctrl. 1 MuSC	d9	+	0	0	0	0.01	0.02	0.01	1.8	2.02	1.68	98.16	97.96	97.93
	Ctrl. 2 MuSC	d9	+	0	0	0	0.01	0.01	0.01	1.46	3.37	1.08	98.13	95.22	98.53
	Patient 1 MuSC	d9	-	0.91	0.7	1.64	0.22	0.18	0.25	1.68	1.89	2.35	97.2	97.24	95.77
		d4	+	60.8	60.4	58.6	19.31	17.07	18.59	18.79	20.36	21.68	1.11	2.17	1.13
		d9	+	56.6	58.19	55.02	17.45	18.24	17.39	22.71	21.84	23.2	3.24	1.72	4.39
	Patient 2 MuSC	d9	-	1.74	0.52	0.52	0.29	0.09	0.08	2.73	1.05	0.89	95.26	98.33	98.51
		d4	+	63.67	63.97	63.94	8.83	10.4	9.12	21.39	19.48	20.84	6.11	6.16	6.1
		d9	+	60.93	58.89	62.54	11.28	12.17	10.42	21.64	23.57	21.23	5.6773	5.05468	5.51489

## Sheet: Fig. 3d
Figure 3d
		% NGS reads
		Patient 1 MuSC			Patient 2 MuSC
	Indel	Rep. 1	Rep. 2	Rep. 3	Rep. 1	Rep. 2	Rep. 3
	>20	2.37	1.73	3.35	3.73	2.92	3.9
	-5-20	8.67	8.17	9.58	8.54	8.8	7.97
	-4	19.31	16.59	18.59	8.83	10.4	9.04
	-3	0.54	0.83	0.6	0.77	0.56	0.64
	-2	0.78	0.74	1.03	1.58	1	1.42
	-1	2.36	1.22	2.01	2.44	1.95	1.83
	0	1.11	2.11	1.13	6.11	6.16	6.04
	+1N	63.46	62.23	61.72	67.08	66.89	66.83
	+1A	60.8	60.4	58.6	63.67	63.97	63.94
	+2	1.01	1.5	1.03	0.64	0.94	0.93
	+3	0.2	0.33	0.18	0.04	0.06	0.15
	+4	0.17	0	0.05	0.05	0.11	0.04
	+5-20	0	0.58	0.54	0.11	0.07	0.22
	>20	0.01	1.17	0.18	0.09	0.14	0.1

## Sheet: Fig. 3e
Figure 3e
					No. NGS reads
	locus_chr	locus_start	locus_end	annotation/OTS	GSP(+)_donor 1	GSP(+)_donor 2	GSP(+)_donor 3	GSP(-)_donor 1	GSP(-)_donor 2	GSP(-)_donor 3	GSP(+)_total	GSP(-)_total
	chr17	16843390	16843724	16843496-16843517--;CC.T..................;13;Intergenic	2736	0	109	2273	0	23525	2845	25798
	chr3	56801570	56802029	56801671-56801691+-;C....A.......-........;19;Unknown	2540	0	0	3073	4846	0	2540	7919
	chr17	20515056	20515395	20515163-20515184--;CC.T..................;13;Intergenic	994	174	2089	1797	2469	356	3257	4622
	chr3	41688118	41688187	41688103-41688125++;.......C......A....C..;19;Unknown	0	0	2055	470	0	0	2055	470
	chr17	18429127	18429531	18429225-18429246++;CC.T..................;13;Intergenic	1994	0	1036	1555	1220	647	3030	3422
	chr17	30569308	30569901	30569413-30569434--;CC.T......T...........;18;Unknown	1890	849	0	3630	0	0	2739	3630
	chr5	60249003	60249260	60249111-60249131--;GGA...........-.......;22;Unknown	203	0	0	0	0	0	203	0

## Sheet: Fig. 3f
Figure 3f
		% modified alleles (% NGS reads)
		Unedited						Edited
		Patient 1 MuSC			Patient 2 MuSC			Patient 1 MuSC			Patient 2 MuSC
		Rep. 1	Rep. 2	Rep. 3	Rep. 1	Rep. 2	Rep. 3	Rep. 1	Rep. 2	Rep. 3	Rep. 1	Rep. 2	Rep. 3
	OTS 1,3,4				0.42	0.47					0.75	0.71	0.55
	OTS 2	0.06	0.13	0.06	0.07	0.12	0.07	0.1	0.08	0.13	0.48	0.48	0.08
	OTS 5	0.15	0.14	0.16	0.12	0.15	0.16	0.18	0.15	0.55	0.21	0.48	0.43
	OTS 6	0.16	0.13	0.17	0.2	0.14	0.19	0.6	0.18	0.13	0.19	0.27	0.24
	OTS 7	0.24	0.23	0.3	0.31	0.39	0.41	0.33	0.42	0.31	0.3	0.34	0.36
	OTS 8				0.05	0.06					0.04	0.03	0.05
	OTS 9				0.43	0.52					0.42	0.4	0.4
	OTS 10				0.34	0.3					0.3	0.28	0.32
	OTS 11				0.17	0.14					0.2	0.16	0.2
	OTS 12				0.42	0.37					0.42	0.28	0.36
	OTS 13				0.25	0.27					0.28	0.32	0.29
	OTS 14				0.16	0.16					0.17	0.07	0.13
	OTS 15				0.27	0.24					0.24	0.21	0.24
	OTS 16				0.36	0.35					0.36	0.31	0.29
	OTS 17				0.25	0.24					0.13	0.29	0.21
	OTS 18				0.26	0.31					0.3	0.26	0.25
	OTS 19				0.33	0.27					0.34	0.3	0.37
	OTS 20				0.18	0.17					0.16	0.18	0.19
	OTS 21				0.3	0.17					0.31	0.24	0.29

## Sheet: Fig. 4a
Figure 4a

## Sheet: Fig. 4b
Figure 4b
	Quantification Fig. 4a, left (dysferlin rescue, patient 1 MuSC)
			Peak area
	Sample	Lane	Dysferlin (2 min)	Vinculin (45 s)	Dysferlin/Vinculin	Mean	% dysferlin rescue (normalized to mean of Ctrl. MuSC)
	Ctrl. 1 MuSC rep. 1	1	7721.23	5202.65	1.4841	1.29384	114.705
	Ctrl. 1 MuSC rep. 2	2	9412.27	8482.96	1.10955		85.7563
	Ctrl. 1 MuSC rep. 3	3	10059.6	7811.01	1.28787		99.5389
	-	4	-	-	-	-	-
	Patient 1 MuSC, unedited rep. 1	5	0	8420.13	0		0
	Patient 1 MuSC, unedited rep. 2	6	0	8659.72	0		0
	Patient 1 MuSC, unedited rep. 3	7	0	8920.67	0		0
	-	8	-	-	-	-	-
	Patient 1 MuSC, + sgRNA#3 rep. 1	9	6775.31	9031.5	0.750186		57.9814
	Patient 1 MuSC, + sgRNA#3 rep. 2	10	6127.01	8925.67	0.686448		53.0551
	Patient 1 MuSC, + sgRNA#3 rep. 3	11	5390.77	8118.31	0.664027		51.3222
	Quantification Fig. 4a, right (dysferlin rescue, patient 2 MuSC)
			Peak area
	Sample	Lane	Dysferlin (10 min)	Vinculin (2 min)	Dysferlin/Vinculin	Mean	% dysferlin rescue (normalized to mean of Ctrl. MuSC)
	Ctrl. 2 MuSC rep. 1	1	2817.16	5093.11	0.553132	1.05171	52.5937
	Ctrl. 2 MuSC rep. 2	2	9220.28	7924.55	1.16351		110.63
	Ctrl. 2 MuSC rep. 3	3	8658.25	6019.01	1.43848		136.776
	-	4	-	-	-	-	-
	Patient 2 MuSC, unedited rep. 1	5	0	6008.43	0		0
	Patient 2 MuSC, unedited rep. 2	6	0	3490.11	0		0
	-	7	-	-	-	-	-
	-	8	-	-	-	-	-
	Patient 2 MuSC, + sgRNA#3 rep. 1	9	5014.35	3818.48	1.31318		124.862
	Patient 2 MuSC, + sgRNA#3 rep. 2	10	1542.75	3940.77	0.391484		37.2236
	Patient 2 MuSC, + sgRNA#3 rep. 3	11	3284.58	4986.28	0.658723		62.6337
	Summary (plot Fig. 4b)	Dysferlin/Vinculin (% signal)
		Rep. 1	Rep. 2	Rep. 3
	Control 1 MuSC	114.705	85.7563	99.5389
	Control 2 MuSC	52.5937	110.63	136.776
	Patient 1 MuSC, unedited	0	0	0
	Patient 2 MuSC, unedited	0	0
	Patient 1 MuSC, + sgRNA#3	57.9814	53.0551	51.3222
	Patient 2 MuSC, + sgRNA#3	124.862	37.2236	62.6337

## Sheet: Fig. 4e
Figure 4e
		% cells
		Patient 1 MuSC															Patient 2 MuSC
		Untransfected					SpCas9 mRNA w/o sgRNA					SpCas9 mRNA + sgRNA#3					Untransfected					SpCas9 mRNA w/o sgRNA					SpCas9 mRNA + sgRNA#3
		DES	TE7(DES-)	KI-67	PAX7	MYOD	DES	TE7(DES-)	KI-67	PAX7	MYOD	DES	TE7(DES-)	KI-67	PAX7	MYOD	DES	TE7(DES-)	KI-67	PAX7	MYOD	DES	TE7(DES-)	KI-67	PAX7	MYOD	DES	TE7(DES-)	KI-67	PAX7	MYOD
	Image 1	79.17	20.83	34.55	0	24	94.12	5.88	45.16	0	30	88.89	11.11	20	16.67	45	100	0	22.22	0	39.47	100	0	44.12	13.89	48.65	100	0	18.18	0	62.07
	Image 2	88.57	11.43	20	8	9.8	100	0	41.38	0	30	100	0	10.71	2.78	32.14	100	0	18.18	8.57	27.78	100	0	37.84	7.32	52.38	100	0	25	3.33	59.26
	Image 3	86.67	13.33	20.83	0	17.65	93.94	6.06	25	3.23	30.61	94.12	5.88	42.86	0	42.86	100	0	25	3.45	50	100	0	8.62	11.36	35	100	0	20.83	7.41	48.65
	Image 4	92.86	7.14	23.08	2.63	21.88	89.66	10.34	31.37	2.63	31.91	100	0	26.83	4.65	58.54	100	0	36.84	2.94	37.84	100	0	13.46	6.67	52	100	0	24	9.68	35.48
	Image 5	93.55	6.45	53.85	4.76	20	87.88	12.12	21.74	4.76	25	100	0	26.92	0	42.31	100	0	23.68	6.9	41.46	100	0	20.51	8	41.18	100	0	27.27	0	51.52
	Image 6	100	0	17.86	6.9	25.71	92.86	7.14	34.48	7.02	24.24	97.5	2.5	29.17	0	29.17	100	0	22.58	4	51.43	100	0	22.81	10.2	50	100	0	20	4.55	54.29
	Image 7	97.06	2.94	47.37	3.33	24.14	96	4	25	0	25	89.66	10.34	34.62	0	30.77	100	0	22.22	13.11	45.71			29.41	9.3	37.5	100	0	41.86	8.51	53.57
	Image 8						91.67	8.33				95	5	10.71	0	50													28.57
	Image 9											85.71	14.29
	Image 10											88.89	11.11
	Image 11											95	5
		Fold change (normalized to untransfected)
		SpCas9 mRNA w/o sgRNA		SpCas9 mRNA + sgRNA#3
		Patient 1 MuSC	Patient 2 MuSC	Patient 1 MuSC	Patient 2 MuSC
	DES	0.02	0	0.03	0
	TE7(DES-)	-0.24	0	-0.33	0
	KI-67	0.03	0.04	-0.19	0.04
	PAX7	-0.31	0.71	-0.18	-0.14
	MYOD	0.37	0.08	1.02	0.24

## Sheet: Fig. 6b
Figure 6b

[truncated: 18 more sheets: Fig. 6c, Fig. 7b, Fig. 7d, Fig. 7e, Fig. 7f, Fig. 8b, Suppl. Fig. 2a, Suppl. Fig. 2b , Suppl. Fig. 3c, Suppl. Fig. 4b, Suppl. Fig. 5, Suppl. Fig. 7b, Suppl. Fig. 7c, Suppl. Fig. 10a, Suppl. Fig. 10b, Suppl. Fig. 10c, Suppl. Fig. 10d, Suppl. Fig. 14c]
